# Supplementary material for: Targeting pathogenic CD8+ tissue-resident T cells with chimeric antigen receptor therapy in murine autoimmune cholangitis
Source: Nat Commun. 2024 Apr 5;15:2936. doi: 10.1038/s41467-024-46654-5 (PMC10997620; doi:10.1038/s41467-024-46654-5)
Supplement: Supplementary file 4 — Source data [file 41467_2024_46654_MOESM4_ESM.xlsx]

## Sheet: fig1b
Portal inflammation score	DKO	CD4-/-DKO	CD8-/-DKO
	5	2	0
	5	4	0
	5	3	0
	5	3	2
	6	4	0
	5	0	0
	4	0	0
	2	5
	3
	4
	3
	3
	3
	3
	4
	2

## Sheet: fig1c
Bile duct damage score	DKO	CD4-/-DKO	CD8-/-DKO
	4	0	0
	4	0	0
	4	0	0
	4	2	0
	5	0	0
	4	0	0
	3	0	0
	0	4
	0
	2
	2
	0
	0
	0
	2
	0

## Sheet: fig1d
Liver MNC (10^6/g)	DKO	CD4-/-DKO	CD8-/-DKO
	11.7	12.3	3.64
	13.1	13.5	3.29
	12.7	6.38	2.16
	9.63	12.8	4.82
	10.2	13.3	5.38
	12.6	9.13	1.18
	14.8	8.78	2.06
	23.8	2.62	2.88
	10.5	2.34	3.02
	15.3	12.3	2.4
	22.7	12.2	1.82
	19.5	9.38	5.14
	35.3	8.14	2.19
	16.3	6.56	2.77
	22.5	10.7	4.79
	17		3.67
	15.5
	9.63
	6.21
	21.3
	15.1

## Sheet: fig1e
Spleen weight (g)	DKO	CD4-/-DKO	CD8-/-DKO
	0.2102	0.3226	0.0909
	0.0652	0.2948	0.0931
	0.4104	0.3085	0.1307
	0.2206	0.2034	0.123
	0.1776	0.3151	0.1254
	0.1486	0.1857	0.0943
	0.0718	0.3124	0.083
	0.5483	0.1998	0.1012
	0.4368	0.2639	0.1069
	0.2701	0.1636	0.1143
	0.1974	0.2008	0.1367
	0.1101	0.1246	0.0824
	0.2832	0.177	0.0798
	0.857	0.2155
	0.1072	0.1501
	0.114	0.1184
	0.3572
	0.3159
	0.109
	0.6545
	1.0601

## Sheet: fig1f
Relative expression		DKO																	CD4-/-DKO							CD8-/-DKO
	Acta2	0.953053	1.09375	0.809045	0.455432	0.527949	1.1698	0.424707	1.08911	1.45285	1.73189	0.575465	1.19334	1.28722	1.3548	1.23422	1.01434	0.633028	2.62342	0.715703	1.07109	1.04233	0.609515	0.562865	0.87979	0.251984	0.175874	0.322729	0.568502	0.179796	0.440354	0.459022
	Cola2	0.233406	0.298792	0.920045	0.380165	0.356419	1.21911	0.19125	0.455047	4.33485	2.18659	0.142914	0.261908	0.389427	0.667512	1.46782	3.38605	0.108708	1.24176	0.613829	0.588127	0.646554	0.357116	0.624254	2.2382	0.13517	0.103501	0.105436	0.371294	0.117861	0.434557	0.334466
	TGFb1	0.503808	0.609803	1.01571	0.711139	1.0467	1.02466	0.758538	0.800405	1.25402	0.994294	0.89768	0.797435	0.967394	1.09013	1.69061	2.04081	0.796857	1.53063	1.1449	0.961057	1.24232	0.664108	0.86207	1.81191	0.596418	0.248948	0.392319	0.625694	0.223666	0.387537	0.436865
	TIMP1	0.433586	0.646031	0.926265	0.90114	1.03031	0.700764	1.36891	0.690738	0.947057	1.39732	1.00294	0.809391	1.0433	1.34741	1.62317	1.45179	0.679879	2.25199	1.25234	1.02933	1.1079	0.865717	2.17219	1.70276	0.537536	0.193108	0.183043	0.299762	0.094716	0.230799	0.320981
	CCL2	0.482411	0.525038	0.597735	0.771096	0.797543	0.550122	1.45696	0.44197	0.377944	0.782674	1.06704	1.1008	1.77408	2.07573	1.85208	1.29097	1.05581	1.32608	1.15392	1.97019	1.24682	0.745422	1.25588	1.67953	0.325172	0.092963	0.178603	0.131325	0.01299	0.091702	0.04966
	IFNg	0.330541	0.258108	1.00012	0.863008	1.15112	0.651615	0.739782	0.859102	0.903883	1.23068	1.03659	0.513658	0.230289	0.762477	3.78487	2.05916	0.624998	0.908829	1.13627	0.960446	0.595659	0.417146	1.08619	3.44983	0.070929	0.020596	0.056463	0.160356	0.026995	0.018266	0.033777
	TNFa	0.572651	0.580831	0.235366	0.246319	0.409753	0.603766	0.351995	0.524229	0.943836	0.932791	0.900635	1.00515	0.830128	1.03548	1.67885	5.21844	0.929788	2.72725	0.86026	0.825122	1.38899	0.180074	0.58885	2.87552	0.167754	0.022874	0.046066	0.355751	0.0107	0.024019	0.24241

## Sheet: fig1h
Portal inflammation score	ctrl	aCD8
	5	0
	2	3
	4	2
	5	3
	4	0

## Sheet: fig1i
Bile duct damage score	ctrl	aCD8
	4	0
	0	0
	3	0
	4	0
	3	0

## Sheet: fig1j
Liver MNC (10^6/g)	ctrl	aCD8
	9.32	0.878
	7.67	2.57
	13.7	3.5
	7.27	1.92
	12.6	1.79
	15.1	3.9
	10.9	1.62
		3.61
		4.76

## Sheet: fig1k
Spleen weight (g)	ctrl	aCD8
	0.2168	0.1039
	0.3073	0.1626
	0.1945	0.2005
	0.1106	0.0887
	0.3402	0.0835
	0.37	0.1827
	0.1889	0.0926
		0.0665
		0.0968

## Sheet: fig1l
Relative expression		ctrl							aCD8
	Acta2	0.678799	1.43329	1.8499	0.891475	0.331251	1.01671	0.798576	1.2987	0.776719	0.489112	1.74979	0.892629	0.854269	1.10647
	Cola2	0.721852	1.1117	1.21686	0.837195	1.03731	1.12897	0.946116	0.49962	0.379506	0.945879	0.77603	0.364603	0.867055	0.35806
	TGFb1	1.13281	1.15008	0.603676	0.562432	0.81659	2.1821	0.552298	0.447492	0.620941	0.398575	0.348259	0.318076	0.666297	0.595795
	TIMP1	0.50494	0.855204	1.45982	0.88421	0.83793	1.60062	0.857276	0.308205	0.632021	0.550845	0.373651	0.25945	0.484257	0.364499
	CCL2	0.41832	0.746932	0.495424	1.02247	0.83729	2.35033	1.12923	0.454052	0.631056	0.157254	0.390337	0.1896	0.57998	0.634793
	IFNg	0.589106	0.795896	1.57345	0.711443	1.10575	1.28025	0.944109	0.079175	0.074983	0.146756	0.159784	0.049827	0.511112	0.172176
	TNFa	0.861872	1.21807	0.869752	0.721535	0.828824	2.01626	0.483691	0.382227	0.363088	0.172053	0.367933	0.211819	0.795823	0.459956

[truncated: 52 more sheets: fig2i, fig2k, fig3l, fig5c, fig5d, fig5e, fig5f, fig5h, fig5i, fig5j, fig6a, fig6b, fig6c, fig6d, fig6e, fig6f, fig6h, Supplementary fig1b, Supplementary fig1c, Supplementary fig1g …]
